# Supplementary material for: Identification of a Small Molecule Compound Active against Antibiotic-Tolerant Staphylococcus aureus by Boosting ATP Synthesis
Source: Int J Mol Sci. 2023 Mar 26;24(7):6242. doi: 10.3390/ijms24076242 (PMC10094146; doi:10.3390/ijms24076242)
Supplement: Supplementary file 1 [file ijms-24-06242-s001.zip]

Archive with 1 entries (1 files):
- ijms-2284976-supplementary.pdf
